# Supplementary material for: Marine Bioprospecting: Enzymes and Stress Proteins from the Sea Anemones Anthopleura dowii and Lebrunia neglecta
Source: Mar Drugs. 2023 Dec 23;22(1):12. doi: 10.3390/md22010012 (PMC10821040; doi:10.3390/md22010012)
Supplement: Supplementary file 1 [file marinedrugs-22-00012-s001.zip]

Archive with 2 entries (2 files):
- Supplementary Material S1-S5.xlsx
- Supplementary material S6.pdf
